# Supplementary material for: Data on tensile tests and NMR measurements of poly(vinilidene fluoride) before and after stress relaxation
Source: Data Brief. 2018 May 4;19:55–8. doi: 10.1016/j.dib.2018.04.145 (PMC5992969; doi:10.1016/j.dib.2018.04.145)
Supplement: Supplementary file 2 — Supplementary material [file mmc2.xlsx]

## Sheet: Supplementary_Table_S1
Data on tensile tests and NMR measurements of poly(vinilidene fluoride) before and after stress relaxation
Corresponding author: celio@metalmat.ufrj.br
Supplementary Table S1. Raw data of the TD-NMR measurements
Sample - as processed PVDF and all stress relaxed conditions (PVDF relaxed at 23 °C, 3.5% ε0; PVDF relaxed at 23 °C, 7% ε0; PVDF relaxed at 23 °C, 10% ε0;
PVDF relaxed at 80 °C, 3.5% ε0; PVDF relaxed at 80 °C, 7% ε0; PVDF relaxed at 80 °C, 10% ε0;
PVDF relaxed at 120 °C, 3.5% ε0; PVDF relaxed at 120 °C, 7% ε0; PVDF relaxed at 120 °C, 10% ε0).
ε0: strain of the stress relaxation test.
Sample	Time (ms)	Amplitude (a.u.)
PVDF as processed	2.7e-05	1
PVDF as processed	2.8e-05	0.9899
PVDF as processed	2.9e-05	0.9757
PVDF as processed	3e-05	0.9661
PVDF as processed	3.1e-05	0.9523
PVDF as processed	3.2e-05	0.9468
PVDF as processed	3.3e-05	0.9223
PVDF as processed	3.4e-05	0.9101
PVDF as processed	3.5e-05	0.8969
PVDF as processed	3.6e-05	0.8817
PVDF as processed	3.7e-05	0.8666
PVDF as processed	3.8e-05	0.8527
PVDF as processed	3.9e-05	0.8342
PVDF as processed	4e-05	0.8144
PVDF as processed	4.1e-05	0.7972
PVDF as processed	4.2e-05	0.7861
PVDF as processed	4.3e-05	0.7654
PVDF as processed	4.4e-05	0.7471
PVDF as processed	4.5e-05	0.7293
PVDF as processed	4.6e-05	0.7204
PVDF as processed	4.7e-05	0.7087
PVDF as processed	4.8e-05	0.6973
PVDF as processed	4.9e-05	0.6775
PVDF as processed	5e-05	0.6671
PVDF as processed	5.1e-05	0.655
PVDF as processed	5.2e-05	0.6383
PVDF as processed	5.3e-05	0.6276
PVDF as processed	5.4e-05	0.6116
PVDF as processed	5.5e-05	0.6013
PVDF as processed	5.6e-05	0.5942
PVDF as processed	5.7e-05	0.5868
PVDF as processed	5.8e-05	0.5711
PVDF as processed	5.9e-05	0.5594
PVDF as processed	6e-05	0.5445
PVDF as processed	6.1e-05	0.5405
PVDF as processed	6.2e-05	0.533
PVDF as processed	6.3e-05	0.517
PVDF as processed	6.4e-05	0.5123
PVDF as processed	6.5e-05	0.507
PVDF as processed	6.6e-05	0.4973
PVDF as processed	6.7e-05	0.487
PVDF as processed	6.8e-05	0.4742
PVDF as processed	6.9e-05	0.466
PVDF as processed	7e-05	0.4664
PVDF as processed	7.1e-05	0.4592
PVDF as processed	7.2e-05	0.4556
PVDF as processed	7.3e-05	0.444
PVDF as processed	7.4e-05	0.4321
PVDF as processed	7.5e-05	0.4255
PVDF as processed	7.6e-05	0.4258
PVDF as processed	7.7e-05	0.4161
PVDF as processed	7.8e-05	0.4107
PVDF as processed	7.9e-05	0.4016
PVDF as processed	8e-05	0.3962
PVDF as processed	8.1e-05	0.3996
PVDF as processed	8.2e-05	0.3845
PVDF as processed	8.3e-05	0.3798
PVDF as processed	8.4e-05	0.3759
PVDF as processed	8.5e-05	0.3778
PVDF as processed	8.6e-05	0.3706
PVDF as processed	8.7e-05	0.3647
PVDF as processed	8.8e-05	0.3577
PVDF as processed	8.9e-05	0.3568
PVDF as processed	9e-05	0.3542
PVDF as processed	9.1e-05	0.3472
PVDF as processed	9.2e-05	0.3451
PVDF as processed	9.3e-05	0.3408
PVDF as processed	9.4e-05	0.3427
PVDF as processed	9.5e-05	0.3347
PVDF as processed	9.6e-05	0.333
PVDF as processed	9.7e-05	0.331
PVDF as processed	9.8e-05	0.3336
PVDF as processed	9.9e-05	0.3245
PVDF as processed	0.0001	0.3178
PVDF as processed	0.000101	0.3183
PVDF as processed	0.000102	0.3168
PVDF as processed	0.000103	0.3179
PVDF as processed	0.000104	0.3116
PVDF as processed	0.000105	0.3116
PVDF as processed	0.000106	0.3043
PVDF as processed	0.000107	0.3
PVDF as processed	0.000108	0.3022
PVDF as processed	0.000109	0.299
PVDF as processed	0.00011	0.296
PVDF as processed	0.000111	0.298
PVDF as processed	0.000112	0.2955
PVDF as processed	0.000113	0.2975
PVDF as processed	0.000114	0.2953
PVDF as processed	0.000115	0.2943
PVDF as processed	0.000116	0.2965
PVDF as processed	0.000117	0.2835
PVDF as processed	0.000118	0.2859
PVDF as processed	0.000119	0.2774
PVDF as processed	0.00012	0.2915
PVDF as processed	0.000121	0.2789
PVDF as processed	0.000122	0.2787
PVDF as processed	0.000123	0.2814
PVDF as processed	0.000124	0.2773
PVDF as processed	0.000125	0.2709
PVDF as processed	0.000126	0.2706
PVDF as processed	0.000127	0.2719
PVDF as processed	0.000128	0.2715
PVDF as processed	0.000129	0.2686
PVDF as processed	0.00013	0.2715
PVDF as processed	0.000131	0.2664
PVDF as processed	0.000132	0.2619
PVDF as processed	0.000133	0.2687
PVDF as processed	0.000134	0.2706
PVDF as processed	0.000135	0.2669
PVDF as processed	0.000136	0.2644
PVDF as processed	0.000137	0.2586
PVDF as processed	0.000138	0.2564
PVDF as processed	0.000139	0.2552
PVDF as processed	0.00014	0.2514
PVDF as processed	0.000141	0.251
PVDF as processed	0.000142	0.2534
PVDF as processed	0.000143	0.2489
PVDF as processed	0.000144	0.2528
PVDF as processed	0.000145	0.2498
PVDF as processed	0.000146	0.2491
PVDF as processed	0.000147	0.2485
PVDF as processed	0.000148	0.2392
PVDF as processed	0.000149	0.2427
PVDF as processed	0.00015	0.2494
PVDF as processed	0.000151	0.25
PVDF as processed	0.000152	0.2412
PVDF as processed	0.000153	0.2359
PVDF as processed	0.000154	0.2353
PVDF as processed	0.000155	0.2374
PVDF as processed	0.000156	0.2357
PVDF as processed	0.000157	0.23
PVDF as processed	0.000158	0.2362
PVDF as processed	0.000159	0.2344
PVDF as processed	0.00016	0.2292
PVDF as processed	0.000161	0.2271
PVDF as processed	0.000162	0.2242
PVDF as processed	0.000163	0.2265
PVDF as processed	0.000164	0.2285
PVDF as processed	0.000165	0.2228
PVDF as processed	0.000166	0.2269
PVDF as processed	0.000167	0.2267
PVDF as processed	0.000168	0.2229
PVDF as processed	0.000169	0.2172
PVDF as processed	0.00017	0.2217
PVDF as processed	0.000171	0.2224
PVDF as processed	0.000172	0.2201
PVDF as processed	0.000173	0.2211
PVDF as processed	0.000174	0.2235
PVDF as processed	0.000175	0.216
PVDF as processed	0.000176	0.2165
PVDF as processed	0.000177	0.2143
PVDF as processed	0.000178	0.2143
PVDF as processed	0.000179	0.2135
PVDF as processed	0.00018	0.2144
PVDF as processed	0.000181	0.2117
PVDF as processed	0.000182	0.2073
PVDF as processed	0.000183	0.2074
PVDF as processed	0.000184	0.2084
PVDF as processed	0.000185	0.2087
PVDF as processed	0.000186	0.2086
PVDF as processed	0.000187	0.2144
PVDF as processed	0.000188	0.204
PVDF as processed	0.000189	0.205
PVDF as processed	0.00019	0.2023
PVDF as processed	0.000191	0.2036
PVDF as processed	0.000192	0.2036
PVDF as processed	0.000193	0.2023
PVDF as processed	0.000194	0.199
PVDF as processed	0.000195	0.1953
PVDF as processed	0.000196	0.1959
PVDF as processed	0.000197	0.2057
PVDF as processed	0.000198	0.2026
PVDF as processed	0.000199	0.1955
PVDF as processed	0.0002	0.1946
PVDF as processed	0.000201	0.1972
PVDF as processed	0.000202	0.1956
PVDF as processed	0.000203	0.1957
PVDF as processed	0.000204	0.1994
PVDF as processed	0.000205	0.1927
PVDF as processed	0.000206	0.1853
PVDF as processed	0.000207	0.1894
PVDF as processed	0.000208	0.192
PVDF as processed	0.000209	0.189
PVDF as processed	0.00021	0.1856
PVDF as processed	0.000211	0.1873
PVDF as processed	0.000212	0.1881
PVDF as processed	0.000213	0.1791
PVDF as processed	0.000214	0.1843
PVDF as processed	0.000215	0.1863
PVDF as processed	0.000216	0.1898
PVDF as processed	0.000217	0.1828
PVDF as processed	0.000218	0.185
PVDF as processed	0.000219	0.1807
PVDF as processed	0.00022	0.1804
PVDF as processed	0.000221	0.183
PVDF as processed	0.000222	0.1843
PVDF as processed	0.000223	0.1828
PVDF as processed	0.000224	0.1781
PVDF as processed	0.000225	0.181
PVDF as processed	0.000226	0.1719
PVDF as processed	0.000227	0.1745
PVDF as processed	0.000228	0.1775
PVDF as processed	0.000229	0.1725
PVDF as processed	0.00023	0.1713
PVDF as processed	0.000231	0.1736
PVDF as processed	0.000232	0.1726
PVDF as processed	0.000233	0.1752
PVDF as processed	0.000234	0.1727
PVDF as processed	0.000235	0.1714
PVDF as processed	0.000236	0.1734
PVDF as processed	0.000237	0.1741
PVDF as processed	0.000238	0.1742
PVDF as processed	0.000239	0.1716
PVDF as processed	0.00024	0.17
PVDF as processed	0.000241	0.1629
PVDF as processed	0.000242	0.1687
PVDF as processed	0.000243	0.1704
PVDF as processed	0.000244	0.1686
PVDF as processed	0.000245	0.1676
PVDF as processed	0.000246	0.1649
PVDF as processed	0.000247	0.1581
PVDF as processed	0.000248	0.1658
PVDF as processed	0.000249	0.1614
PVDF as processed	0.00025	0.1646
PVDF as processed	0.000251	0.1612
PVDF as processed	0.000252	0.1626
PVDF as processed	0.000253	0.1684
PVDF as processed	0.000254	0.1634
PVDF as processed	0.000255	0.1627
PVDF as processed	0.000256	0.1638
PVDF as processed	0.000257	0.1644
PVDF as processed	0.000258	0.1624
PVDF as processed	0.000259	0.1582
PVDF as processed	0.00026	0.1593
PVDF as processed	0.000261	0.159
PVDF as processed	0.000262	0.1574
PVDF as processed	0.000263	0.1539
PVDF as processed	0.000264	0.1556
PVDF as processed	0.000265	0.1555
PVDF as processed	0.000266	0.1502
PVDF as processed	0.000267	0.1503
PVDF as processed	0.000268	0.1549
PVDF as processed	0.000269	0.1536
PVDF as processed	0.00027	0.1524
PVDF as processed	0.000271	0.1566
PVDF as processed	0.000272	0.1527
PVDF as processed	0.000273	0.1502
PVDF as processed	0.000274	0.1505
PVDF as processed	0.000275	0.1556
PVDF as processed	0.000276	0.1548
PVDF as processed	0.000277	0.1483
PVDF as processed	0.000278	0.1514
PVDF as processed	0.000279	0.1521
PVDF as processed	0.00028	0.1531
PVDF as processed	0.000281	0.1473
PVDF as processed	0.000282	0.1516
PVDF as processed	0.000283	0.1546
PVDF as processed	0.000284	0.1473
PVDF as processed	0.000285	0.1508
PVDF as processed	0.000286	0.1481
PVDF as processed	0.000287	0.1434
PVDF as processed	0.000288	0.146
PVDF as processed	0.000289	0.1473
PVDF as processed	0.00029	0.1446
PVDF as processed	0.000291	0.1507
PVDF as processed	0.000292	0.1412
PVDF as processed	0.000293	0.1392
PVDF as processed	0.000294	0.1464
PVDF as processed	0.000295	0.1415
PVDF as processed	0.000296	0.14
PVDF as processed	0.000297	0.1375
PVDF as processed	0.000298	0.1395
PVDF as processed	0.000299	0.1396
PVDF as processed	0.0003	0.1433
PVDF as processed	0.000301	0.1376
PVDF as processed	0.000302	0.1422
PVDF as processed	0.000303	0.1353
PVDF as processed	0.000304	0.1394
PVDF as processed	0.000305	0.139
PVDF as processed	0.000306	0.1392
PVDF as processed	0.000307	0.1373
PVDF as processed	0.000308	0.1322
PVDF as processed	0.000309	0.136
PVDF as processed	0.00031	0.136
PVDF as processed	0.000311	0.1322
PVDF as processed	0.000312	0.1306
PVDF as processed	0.000313	0.1341
PVDF as processed	0.000314	0.1356
PVDF as processed	0.000315	0.1375
PVDF as processed	0.000316	0.1393
PVDF as processed	0.000317	0.1379
PVDF as processed	0.000318	0.1313
PVDF as processed	0.000319	0.125
PVDF as processed	0.00032	0.1311
PVDF as processed	0.000321	0.1323
PVDF as processed	0.000322	0.1294
PVDF as processed	0.000323	0.126
PVDF as processed	0.000324	0.1279
PVDF as processed	0.000325	0.1283
PVDF as processed	0.000326	0.1361
PVDF as processed	0.000327	0.1366
PVDF as processed	0.000328	0.1273
PVDF as processed	0.000329	0.1287
PVDF as processed	0.00033	0.1286
PVDF as processed	0.000331	0.1227
PVDF as processed	0.000332	0.125
PVDF as processed	0.000333	0.1264
PVDF as processed	0.000334	0.1311
PVDF as processed	0.000335	0.126
PVDF as processed	0.000336	0.1295
PVDF as processed	0.000337	0.1244
PVDF as processed	0.000338	0.1262
PVDF as processed	0.000339	0.1315
PVDF as processed	0.00034	0.1272
PVDF as processed	0.000341	0.1255
PVDF as processed	0.000342	0.1279
PVDF as processed	0.000343	0.125
PVDF as processed	0.000344	0.13
PVDF as processed	0.000345	0.1228
PVDF as processed	0.000346	0.1208
PVDF as processed	0.000347	0.12
PVDF as processed	0.000348	0.124
PVDF as processed	0.000349	0.1256
PVDF as processed	0.00035	0.1259
PVDF as processed	0.000351	0.1238
PVDF as processed	0.000352	0.1237
PVDF as processed	0.000353	0.1226
PVDF as processed	0.000354	0.1185
PVDF as processed	0.000355	0.1215
PVDF as processed	0.000356	0.1232
PVDF as processed	0.000357	0.1266
PVDF as processed	0.000358	0.1244
PVDF as processed	0.000359	0.1216
PVDF as processed	0.00036	0.1216
PVDF as processed	0.000361	0.1216
PVDF as processed	0.000362	0.1205
PVDF as processed	0.000363	0.1173
PVDF as processed	0.000364	0.1165
PVDF as processed	0.000365	0.1148
PVDF as processed	0.000366	0.1202
PVDF as processed	0.000367	0.1191
PVDF as processed	0.000368	0.1172
PVDF as processed	0.000369	0.121
PVDF as processed	0.00037	0.1228
PVDF as processed	0.000371	0.1177
PVDF as processed	0.000372	0.1091
PVDF as processed	0.000373	0.1128
PVDF as processed	0.000374	0.1193
PVDF as processed	0.000375	0.1105
PVDF as processed	0.000376	0.1152
PVDF as processed	0.000377	0.1171
PVDF as processed	0.000378	0.1103
PVDF as processed	0.000379	0.1115
PVDF as processed	0.00038	0.116
PVDF as processed	0.000381	0.1121
PVDF as processed	0.000382	0.1153
PVDF as processed	0.000383	0.1129
PVDF as processed	0.000384	0.1146
PVDF as processed	0.000385	0.1192
PVDF as processed	0.000386	0.1134
PVDF as processed	0.000387	0.1121
PVDF as processed	0.000388	0.1145
PVDF as processed	0.000389	0.1124
PVDF as processed	0.00039	0.1104
PVDF as processed	0.000391	0.1117
PVDF as processed	0.000392	0.114
PVDF as processed	0.000393	0.1125
PVDF as processed	0.000394	0.1089
PVDF as processed	0.000395	0.1096
PVDF as processed	0.000396	0.1179
PVDF as processed	0.000397	0.1163
PVDF as processed	0.000398	0.1099
PVDF as processed	0.000399	0.1091
PVDF as processed	0.0004	0.1117
PVDF as processed	0.000401	0.1055
PVDF as processed	0.000402	0.1079
PVDF as processed	0.000403	0.1135
PVDF as processed	0.000404	0.1124
PVDF as processed	0.000405	0.1124
PVDF as processed	0.000406	0.1154
PVDF as processed	0.000407	0.1114
PVDF as processed	0.000408	0.1111
PVDF as processed	0.000409	0.1109
PVDF as processed	0.00041	0.1066
PVDF as processed	0.000411	0.106
PVDF as processed	0.000412	0.1107
PVDF as processed	0.000413	0.106
PVDF as processed	0.000414	0.1121
PVDF as processed	0.000415	0.1076
PVDF as processed	0.000416	0.1034
PVDF as processed	0.000417	0.1079
PVDF as processed	0.000418	0.1028
PVDF as processed	0.000419	0.1101
PVDF as processed	0.00042	0.1095
PVDF as processed	0.000421	0.1101
PVDF as processed	0.000422	0.1059
PVDF as processed	0.000423	0.1084
PVDF as processed	0.000424	0.1133
PVDF as processed	0.000425	0.1074
PVDF as processed	0.000426	0.1062
PVDF as processed	0.000427	0.1024
PVDF as processed	0.000428	0.1083
PVDF as processed	0.000429	0.106
PVDF as processed	0.00043	0.1084
PVDF as processed	0.000431	0.1048
PVDF as processed	0.000432	0.1024
PVDF as processed	0.000433	0.1014
PVDF as processed	0.000434	0.1003
PVDF as processed	0.000435	0.1086
PVDF as processed	0.000436	0.1054
PVDF as processed	0.000437	0.1052
PVDF as processed	0.000438	0.1011
PVDF as processed	0.000439	0.0995
PVDF as processed	0.00044	0.0989
PVDF as processed	0.000441	0.1042
PVDF as processed	0.000442	0.102
PVDF as processed	0.000443	0.1046
PVDF as processed	0.000444	0.1067
PVDF as processed	0.000445	0.1036
PVDF as processed	0.000446	0.101
PVDF as processed	0.000447	0.0996
PVDF as processed	0.000448	0.0994
PVDF as processed	0.000449	0.1038
PVDF as processed	0.00045	0.1026
PVDF as processed	0.000451	0.0998
PVDF as processed	0.000452	0.1013
PVDF as processed	0.000453	0.099
PVDF as processed	0.000454	0.0952
PVDF as processed	0.000455	0.0966
PVDF as processed	0.000456	0.0976
PVDF as processed	0.000457	0.098
PVDF as processed	0.000458	0.0979
PVDF as processed	0.000459	0.0966
PVDF as processed	0.00046	0.1013
PVDF as processed	0.000461	0.1048
PVDF as processed	0.000462	0.0952
PVDF as processed	0.000463	0.098
PVDF as processed	0.000464	0.1003
PVDF as processed	0.000465	0.0944
PVDF as processed	0.000466	0.0957
PVDF as processed	0.000467	0.1007
PVDF as processed	0.000468	0.0997
PVDF as processed	0.000469	0.0966
PVDF as processed	0.00047	0.097
PVDF as processed	0.000471	0.0918
PVDF as processed	0.000472	0.0957
PVDF as processed	0.000473	0.0979
PVDF as processed	0.000474	0.1005
PVDF as processed	0.000475	0.0944
PVDF as processed	0.000476	0.0936
PVDF as processed	0.000477	0.0989
PVDF as processed	0.000478	0.0985
PVDF as processed	0.000479	0.0961
PVDF as processed	0.00048	0.0952
PVDF as processed	0.000481	0.0974
PVDF as processed	0.000482	0.0937
PVDF as processed	0.000483	0.0986
PVDF as processed	0.000484	0.0937
PVDF as processed	0.000485	0.0917
PVDF as processed	0.000486	0.0923
PVDF as processed	0.000487	0.0917
PVDF as processed	0.000488	0.0948
PVDF as processed	0.000489	0.096
PVDF as processed	0.00049	0.095
PVDF as processed	0.000491	0.091
PVDF as processed	0.000492	0.0939
PVDF as processed	0.000493	0.0936
PVDF as processed	0.000494	0.0921
PVDF as processed	0.000495	0.0976
PVDF as processed	0.000496	0.0955
PVDF as processed	0.000497	0.0916
PVDF as processed	0.000498	0.0929
PVDF as processed	0.000499	0.0946
PVDF as processed	0.0005	0.098
PVDF as processed	0.000501	0.0944
PVDF as processed	0.000502	0.0913
PVDF as processed	0.000503	0.0914
PVDF as processed	0.000504	0.0868
PVDF as processed	0.000505	0.0883
PVDF as processed	0.000506	0.086
PVDF as processed	0.000507	0.0953
PVDF as processed	0.000508	0.0951
PVDF as processed	0.000509	0.0937
PVDF as processed	0.00051	0.0903
PVDF as processed	0.000511	0.0887
PVDF as processed	0.000512	0.0963
PVDF as processed	0.000513	0.0891
PVDF as processed	0.000514	0.0872
PVDF as processed	0.000515	0.0886
PVDF as processed	0.000516	0.0912
PVDF as processed	0.000517	0.0925
PVDF as processed	0.000518	0.093
PVDF as processed	0.000519	0.0895
PVDF as processed	0.00052	0.0927
PVDF as processed	0.000521	0.0905
PVDF as processed	0.000522	0.0903
PVDF as processed	0.000523	0.0881
PVDF as processed	0.000524	0.0894
PVDF as processed	0.000525	0.0927
PVDF as processed	0.000526	0.0895
PVDF as processed	0.000527	0.0869
PVDF as processed	0.000528	0.0918
PVDF as processed	0.000529	0.0843
PVDF as processed	0.00053	0.0883
PVDF as processed	0.000531	0.0912
PVDF as processed	0.000532	0.0882
PVDF as processed	0.000533	0.088
PVDF as processed	0.000534	0.0842
PVDF as processed	0.000535	0.0902
PVDF as processed	0.000536	0.0891
PVDF as processed	0.000537	0.0855
PVDF as processed	0.000538	0.0846
PVDF as processed	0.000539	0.0854
PVDF as processed	0.00054	0.0892
PVDF as processed	0.000541	0.0866
PVDF as processed	0.000542	0.0817
PVDF as processed	0.000543	0.0795
PVDF as processed	0.000544	0.0861
PVDF as processed	0.000545	0.082
PVDF as processed	0.000546	0.0809
PVDF as processed	0.000547	0.0889
PVDF as processed	0.000548	0.0852
PVDF as processed	0.000549	0.0852
PVDF as processed	0.00055	0.0806
PVDF as processed	0.000551	0.0774
PVDF as processed	0.000552	0.0817
PVDF as processed	0.000553	0.0824
PVDF as processed	0.000554	0.0888
PVDF as processed	0.000555	0.0838
PVDF as processed	0.000556	0.083
PVDF as processed	0.000557	0.08
PVDF as processed	0.000558	0.0851
PVDF as processed	0.000559	0.0805
PVDF as processed	0.00056	0.0778
PVDF as processed	0.000561	0.0777
PVDF as processed	0.000562	0.0796
PVDF as processed	0.000563	0.0808
PVDF as processed	0.000564	0.0824
PVDF as processed	0.000565	0.0804
PVDF as processed	0.000566	0.0834
PVDF as processed	0.000567	0.0795
PVDF as processed	0.000568	0.0799
PVDF as processed	0.000569	0.0802
PVDF as processed	0.00057	0.0832
PVDF as processed	0.000571	0.0843
PVDF as processed	0.000572	0.0822
PVDF as processed	0.000573	0.0825
PVDF as processed	0.000574	0.079
PVDF as processed	0.000575	0.0828
PVDF as processed	0.000576	0.0755
PVDF as processed	0.000577	0.0793
PVDF as processed	0.000578	0.0817
PVDF as processed	0.000579	0.0783
PVDF as processed	0.00058	0.0806
PVDF as processed	0.000581	0.0813
PVDF as processed	0.000582	0.0825
PVDF as processed	0.000583	0.08
PVDF as processed	0.000584	0.0826
PVDF as processed	0.000585	0.0786
PVDF as processed	0.000586	0.0759
PVDF as processed	0.000587	0.0785
PVDF as processed	0.000588	0.0757
PVDF as processed	0.000589	0.0794
PVDF as processed	0.00059	0.0772
PVDF as processed	0.000591	0.0766
PVDF as processed	0.000592	0.0792
PVDF as processed	0.000593	0.0773
PVDF as processed	0.000594	0.0753
PVDF as processed	0.000595	0.0762
PVDF as processed	0.000596	0.0771
PVDF as processed	0.000597	0.0802
PVDF as processed	0.000598	0.0749
PVDF as processed	0.000599	0.0742
PVDF as processed	0.0006	0.0718
PVDF as processed	0.000601	0.0744
PVDF as processed	0.000602	0.0689
PVDF as processed	0.000603	0.0773
PVDF as processed	0.000604	0.0739
PVDF as processed	0.000605	0.0763
PVDF as processed	0.000606	0.0808
PVDF as processed	0.000607	0.0734
PVDF as processed	0.000608	0.0779
PVDF as processed	0.000609	0.0748
PVDF as processed	0.00061	0.0709
PVDF as processed	0.000611	0.0733
PVDF as processed	0.000612	0.0718
PVDF as processed	0.000613	0.067
PVDF as processed	0.000614	0.07
PVDF as processed	0.000615	0.0686
PVDF as processed	0.000616	0.0763
PVDF as processed	0.000617	0.0745
PVDF as processed	0.000618	0.0764
PVDF as processed	0.000619	0.0721
PVDF as processed	0.00062	0.0742
PVDF as processed	0.000621	0.0756
PVDF as processed	0.000622	0.0756
PVDF as processed	0.000623	0.0713
PVDF as processed	0.000624	0.0671
PVDF as processed	0.000625	0.07
PVDF as processed	0.000626	0.0764
PVDF as processed	0.000627	0.0741
PVDF as processed	0.000628	0.07
PVDF as processed	0.000629	0.0699
PVDF as processed	0.00063	0.0645
PVDF as processed	0.000631	0.0691
PVDF as processed	0.000632	0.0678
PVDF as processed	0.000633	0.0697
PVDF as processed	0.000634	0.0694
PVDF as processed	0.000635	0.0693
PVDF as processed	0.000636	0.0694
PVDF as processed	0.000637	0.0707
PVDF as processed	0.000638	0.069
PVDF as processed	0.000639	0.0761
PVDF as processed	0.00064	0.0757
PVDF as processed	0.000641	0.0723
PVDF as processed	0.000642	0.0745
PVDF as processed	0.000643	0.0701
PVDF as processed	0.000644	0.0731
PVDF as processed	0.000645	0.0753
PVDF as processed	0.000646	0.0685
PVDF as processed	0.000647	0.0694
PVDF as processed	0.000648	0.0718
PVDF as processed	0.000649	0.0699
PVDF as processed	0.00065	0.0712
PVDF as processed	0.000651	0.0713
PVDF as processed	0.000652	0.0671
PVDF as processed	0.000653	0.0687
PVDF as processed	0.000654	0.0652
PVDF as processed	0.000655	0.0664
PVDF as processed	0.000656	0.0712
PVDF as processed	0.000657	0.0668
PVDF as processed	0.000658	0.0668
PVDF as processed	0.000659	0.0709
PVDF as processed	0.00066	0.0719
PVDF as processed	0.000661	0.0659
PVDF as processed	0.000662	0.0698
PVDF as processed	0.000663	0.0716
PVDF as processed	0.000664	0.067
PVDF as processed	0.000665	0.0611
PVDF as processed	0.000666	0.0639
PVDF as processed	0.000667	0.0719
PVDF as processed	0.000668	0.0643
PVDF as processed	0.000669	0.0684
PVDF as processed	0.00067	0.0625
PVDF as processed	0.000671	0.0643
PVDF as processed	0.000672	0.0663
PVDF as processed	0.000673	0.071
PVDF as processed	0.000674	0.069
PVDF as processed	0.000675	0.067
PVDF as processed	0.000676	0.0636
PVDF as processed	0.000677	0.0625
PVDF as processed	0.000678	0.0647
PVDF as processed	0.000679	0.0645
PVDF as processed	0.00068	0.0628
PVDF as processed	0.000681	0.0682
PVDF as processed	0.000682	0.0653
PVDF as processed	0.000683	0.0657
PVDF as processed	0.000684	0.0665
PVDF as processed	0.000685	0.0613
PVDF as processed	0.000686	0.0654
PVDF as processed	0.000687	0.0645
PVDF as processed	0.000688	0.0626
PVDF as processed	0.000689	0.0605
PVDF as processed	0.00069	0.0599
PVDF as processed	0.000691	0.0616
PVDF as processed	0.000692	0.0631
PVDF as processed	0.000693	0.0646
PVDF as processed	0.000694	0.0627
PVDF as processed	0.000695	0.0704
PVDF as processed	0.000696	0.0693
PVDF as processed	0.000697	0.0646
PVDF as processed	0.000698	0.0662
PVDF as processed	0.000699	0.062
PVDF as processed	0.0007	0.0607
PVDF as processed	0.000701	0.0647
PVDF as processed	0.000702	0.0641
PVDF as processed	0.000703	0.0611
PVDF as processed	0.000704	0.0637
PVDF as processed	0.000705	0.06
PVDF as processed	0.000706	0.0674
PVDF as processed	0.000707	0.0637
PVDF as processed	0.000708	0.0651
PVDF as processed	0.000709	0.0629
PVDF as processed	0.00071	0.0621
PVDF as processed	0.000711	0.061
PVDF as processed	0.000712	0.0629
PVDF as processed	0.000713	0.0628
PVDF as processed	0.000714	0.0606
PVDF as processed	0.000715	0.0598
PVDF as processed	0.000716	0.061
PVDF as processed	0.000717	0.0613
PVDF as processed	0.000718	0.0604
PVDF as processed	0.000719	0.0582
PVDF as processed	0.00072	0.0608
PVDF as processed	0.000721	0.0602
PVDF as processed	0.000722	0.0629
PVDF as processed	0.000723	0.0603
PVDF as processed	0.000724	0.0548
PVDF as processed	0.000725	0.0669
PVDF as processed	0.000726	0.0657
PVDF as processed	0.000727	0.0613
PVDF as processed	0.000728	0.0585
PVDF as processed	0.000729	0.0582
PVDF as processed	0.00073	0.0578
PVDF as processed	0.000731	0.0593
PVDF as processed	0.000732	0.0619
PVDF as processed	0.000733	0.062
PVDF as processed	0.000734	0.0641
PVDF as processed	0.000735	0.0617
PVDF as processed	0.000736	0.0646
PVDF as processed	0.000737	0.0594
PVDF as processed	0.000738	0.0625
PVDF as processed	0.000739	0.0651
PVDF as processed	0.00074	0.0622
PVDF as processed	0.000741	0.0553
PVDF as processed	0.000742	0.0551
PVDF as processed	0.000743	0.0558
PVDF as processed	0.000744	0.0594
PVDF as processed	0.000745	0.0554
PVDF as processed	0.000746	0.063
PVDF as processed	0.000747	0.0579
PVDF as processed	0.000748	0.0538
PVDF as processed	0.000749	0.0615
PVDF as processed	0.00075	0.0588
PVDF as processed	0.000751	0.0615
PVDF as processed	0.000752	0.0623
PVDF as processed	0.000753	0.0609
PVDF as processed	0.000754	0.058
PVDF as processed	0.000755	0.0593
PVDF as processed	0.000756	0.0586
PVDF as processed	0.000757	0.0639
PVDF as processed	0.000758	0.0564
PVDF as processed	0.000759	0.0612
PVDF as processed	0.00076	0.0586
PVDF as processed	0.000761	0.062
PVDF as processed	0.000762	0.0537
PVDF as processed	0.000763	0.0525
PVDF as processed	0.000764	0.0555
PVDF as processed	0.000765	0.0604
PVDF as processed	0.000766	0.0591
PVDF as processed	0.000767	0.0608
PVDF as processed	0.000768	0.0628
PVDF as processed	0.000769	0.0569
PVDF as processed	0.00077	0.0605
PVDF as processed	0.000771	0.0565
PVDF as processed	0.000772	0.0589
PVDF as processed	0.000773	0.0632
PVDF as processed	0.000774	0.0587
PVDF as processed	0.000775	0.0566
PVDF as processed	0.000776	0.0575
PVDF as processed	0.000777	0.0554
PVDF as processed	0.000778	0.0576
PVDF as processed	0.000779	0.0574
PVDF as processed	0.00078	0.0548
PVDF as processed	0.000781	0.0581
PVDF as processed	0.000782	0.0553
PVDF as processed	0.000783	0.0563
PVDF as processed	0.000784	0.0511
PVDF as processed	0.000785	0.0555
PVDF as processed	0.000786	0.0549
PVDF as processed	0.000787	0.0593
PVDF as processed	0.000788	0.0635
PVDF as processed	0.000789	0.0605
PVDF as processed	0.00079	0.0514
PVDF as processed	0.000791	0.0563
PVDF as processed	0.000792	0.0526
PVDF as processed	0.000793	0.0571
PVDF as processed	0.000794	0.0536
PVDF as processed	0.000795	0.0572
PVDF as processed	0.000796	0.0573
PVDF as processed	0.000797	0.0528
PVDF as processed	0.000798	0.0546
PVDF as processed	0.000799	0.0567
PVDF as processed	0.0008	0.0503
PVDF as processed	0.000801	0.0557
PVDF as processed	0.000802	0.0564
PVDF as processed	0.000803	0.057
PVDF as processed	0.000804	0.0575
PVDF as processed	0.000805	0.0591
PVDF as processed	0.000806	0.0519
PVDF as processed	0.000807	0.0597
PVDF as processed	0.000808	0.0592
PVDF as processed	0.000809	0.0561
PVDF as processed	0.00081	0.0512
PVDF as processed	0.000811	0.0545
PVDF as processed	0.000812	0.0499
PVDF as processed	0.000813	0.0486
PVDF as processed	0.000814	0.0565
PVDF as processed	0.000815	0.048
PVDF as processed	0.000816	0.0532
PVDF as processed	0.000817	0.0532
PVDF as processed	0.000818	0.0539
PVDF as processed	0.000819	0.0533
PVDF as processed	0.00082	0.0542
PVDF as processed	0.000821	0.0531
PVDF as processed	0.000822	0.0546
PVDF as processed	0.000823	0.0531
PVDF as processed	0.000824	0.0557
PVDF as processed	0.000825	0.0539
PVDF as processed	0.000826	0.0571
PVDF as processed	0.000827	0.0524
PVDF as processed	0.000828	0.0554
PVDF as processed	0.000829	0.0509
PVDF as processed	0.00083	0.0554
PVDF as processed	0.000831	0.0547
PVDF as processed	0.000832	0.0512
PVDF as processed	0.000833	0.0568
PVDF as processed	0.000834	0.0505
PVDF as processed	0.000835	0.0495
PVDF as processed	0.000836	0.0532
PVDF as processed	0.000837	0.0508
PVDF as processed	0.000838	0.0468
PVDF as processed	0.000839	0.0498
PVDF as processed	0.00084	0.0547
PVDF as processed	0.000841	0.0557
PVDF as processed	0.000842	0.0502
PVDF as processed	0.000843	0.0535
PVDF as processed	0.000844	0.0502
PVDF as processed	0.000845	0.0502
PVDF as processed	0.000846	0.0504
PVDF as processed	0.000847	0.0475
PVDF as processed	0.000848	0.046
PVDF as processed	0.000849	0.0498
PVDF as processed	0.00085	0.0506
PVDF as processed	0.000851	0.0457
PVDF as processed	0.000852	0.0484
PVDF as processed	0.000853	0.0509
PVDF as processed	0.000854	0.054
PVDF as processed	0.000855	0.0481
PVDF as processed	0.000856	0.0534
PVDF as processed	0.000857	0.0577
PVDF as processed	0.000858	0.0537
PVDF as processed	0.000859	0.0524
PVDF as processed	0.00086	0.0513
PVDF as processed	0.000861	0.0494
PVDF as processed	0.000862	0.0522
PVDF as processed	0.000863	0.0515
PVDF as processed	0.000864	0.0561
PVDF as processed	0.000865	0.0501
PVDF as processed	0.000866	0.0445
PVDF as processed	0.000867	0.0479
PVDF as processed	0.000868	0.0489
PVDF as processed	0.000869	0.0472
PVDF as processed	0.00087	0.0478
PVDF as processed	0.000871	0.0459
PVDF as processed	0.000872	0.049
PVDF as processed	0.000873	0.0516
PVDF as processed	0.000874	0.0547
PVDF as processed	0.000875	0.0503
PVDF as processed	0.000876	0.047
PVDF as processed	0.000877	0.0469
PVDF as processed	0.000878	0.0493
PVDF as processed	0.000879	0.0476
PVDF as processed	0.00088	0.0469
PVDF as processed	0.000881	0.0454
PVDF as processed	0.000882	0.0504
PVDF as processed	0.000883	0.05
PVDF as processed	0.000884	0.0467
PVDF as processed	0.000885	0.0474
PVDF as processed	0.000886	0.047
PVDF as processed	0.000887	0.0486
PVDF as processed	0.000888	0.0493
PVDF as processed	0.000889	0.0537
PVDF as processed	0.00089	0.0413
PVDF as processed	0.000891	0.0453
PVDF as processed	0.000892	0.044
PVDF as processed	0.000893	0.0455
PVDF as processed	0.000894	0.0479
PVDF as processed	0.000895	0.0501
PVDF as processed	0.000896	0.0473
PVDF as processed	0.000897	0.0487
PVDF as processed	0.000898	0.0468
PVDF as processed	0.000899	0.0474
PVDF as processed	0.0009	0.047
PVDF as processed	0.000901	0.0495
PVDF as processed	0.000902	0.0463
PVDF as processed	0.000903	0.0445
PVDF as processed	0.000904	0.0447
PVDF as processed	0.000905	0.0482
PVDF as processed	0.000906	0.0502
PVDF as processed	0.000907	0.051
PVDF as processed	0.000908	0.0447
PVDF as processed	0.000909	0.0497
PVDF as processed	0.00091	0.0468
PVDF as processed	0.000911	0.0478
PVDF as processed	0.000912	0.0464
PVDF as processed	0.000913	0.0468
PVDF as processed	0.000914	0.0405
PVDF as processed	0.000915	0.0475
PVDF as processed	0.000916	0.0492
PVDF as processed	0.000917	0.0533
PVDF as processed	0.000918	0.0477
PVDF as processed	0.000919	0.0454
PVDF as processed	0.00092	0.045
PVDF as processed	0.000921	0.0477
PVDF as processed	0.000922	0.046
PVDF as processed	0.000923	0.0446
PVDF as processed	0.000924	0.0473
PVDF as processed	0.000925	0.0465
PVDF as processed	0.000926	0.0484
PVDF as processed	0.000927	0.0453
PVDF as processed	0.000928	0.0499
PVDF as processed	0.000929	0.0438
PVDF as processed	0.00093	0.0402
PVDF as processed	0.000931	0.0416
PVDF as processed	0.000932	0.0399
PVDF as processed	0.000933	0.0412
PVDF as processed	0.000934	0.0464
PVDF as processed	0.000935	0.0454
PVDF as processed	0.000936	0.0433
PVDF as processed	0.000937	0.0417
PVDF as processed	0.000938	0.0393
PVDF as processed	0.000939	0.0421
PVDF as processed	0.00094	0.0449
PVDF as processed	0.000941	0.0434
PVDF as processed	0.000942	0.0458
PVDF as processed	0.000943	0.0428
PVDF as processed	0.000944	0.0434
PVDF as processed	0.000945	0.0427
PVDF as processed	0.000946	0.0465
PVDF as processed	0.000947	0.0432
PVDF as processed	0.000948	0.0422
PVDF as processed	0.000949	0.0438
PVDF as processed	0.00095	0.0462
PVDF as processed	0.000951	0.0433
PVDF as processed	0.000952	0.0467
PVDF as processed	0.000953	0.0469
PVDF as processed	0.000954	0.0507
PVDF as processed	0.000955	0.0461
PVDF as processed	0.000956	0.0464
PVDF as processed	0.000957	0.0485
PVDF as processed	0.000958	0.0404
PVDF as processed	0.000959	0.0483
PVDF as processed	0.00096	0.0405
PVDF as processed	0.000961	0.0426
PVDF as processed	0.000962	0.0383
PVDF as processed	0.000963	0.0426
PVDF as processed	0.000964	0.0346
PVDF as processed	0.000965	0.0421
PVDF as processed	0.000966	0.0398
PVDF as processed	0.000967	0.0421
PVDF as processed	0.000968	0.047
PVDF as processed	0.000969	0.0429
PVDF as processed	0.00097	0.0473
PVDF as processed	0.000971	0.044
PVDF as processed	0.000972	0.0423
PVDF as processed	0.000973	0.0387
PVDF as processed	0.000974	0.0414
PVDF as processed	0.000975	0.0394
PVDF as processed	0.000976	0.0395
PVDF as processed	0.000977	0.0427
PVDF as processed	0.000978	0.045
PVDF as processed	0.000979	0.0402
PVDF as processed	0.00098	0.0448
PVDF as processed	0.000981	0.0406
PVDF as processed	0.000982	0.048
PVDF as processed	0.000983	0.0388
PVDF as processed	0.000984	0.0406
PVDF as processed	0.000985	0.0444
PVDF as processed	0.000986	0.0398
PVDF as processed	0.000987	0.0405
PVDF as processed	0.000988	0.0375
PVDF as processed	0.000989	0.039
PVDF as processed	0.00099	0.0455
PVDF as processed	0.000991	0.0432
PVDF as processed	0.000992	0.0403
PVDF as processed	0.000993	0.0365
PVDF as processed	0.000994	0.0404
PVDF as processed	0.000995	0.0427
PVDF as processed	0.000996	0.0401
PVDF as processed	0.000997	0.0427
PVDF as processed	0.000998	0.0426
PVDF as processed	0.000999	0.0434
PVDF as processed	0.001	0.0403
PVDF as processed	0.001001	0.0403
PVDF as processed	0.001002	0.0446
PVDF as processed	0.001003	0.0417
PVDF as processed	0.001004	0.0412
PVDF as processed	0.001005	0.0439
PVDF as processed	0.001006	0.0407
PVDF as processed	0.001007	0.0435
PVDF as processed	0.001008	0.0464
PVDF as processed	0.001009	0.0387
PVDF as processed	0.00101	0.0385
PVDF as processed	0.001011	0.0387
PVDF as processed	0.001012	0.0404
PVDF as processed	0.001013	0.0371
PVDF as processed	0.001014	0.0381
PVDF as processed	0.001015	0.0411
PVDF as processed	0.001016	0.0426
PVDF as processed	0.001017	0.0423
PVDF as processed	0.001018	0.0431
PVDF as processed	0.001019	0.0419
PVDF as processed	0.00102	0.0422
PVDF as processed	0.001021	0.0337
PVDF as processed	0.001022	0.0408
PVDF as processed	0.001023	0.0373
PVDF as processed	0.001024	0.0365
PVDF as processed	0.001025	0.038
PVDF as processed	0.001026	0.0373
PVDF as processed	0.001027	0.0394
PVDF as processed	0.001028	0.0356
PVDF as processed	0.001029	0.0346
PVDF as processed	0.00103	0.0365
PVDF as processed	0.001031	0.0339
PVDF as processed	0.001032	0.0439
PVDF as processed	0.001033	0.037
PVDF as processed	0.001034	0.0407
PVDF as processed	0.001035	0.0411
PVDF as processed	0.001036	0.0439
PVDF as processed	0.001037	0.0451
PVDF as processed	0.001038	0.0378
PVDF as processed	0.001039	0.0385
PVDF as processed	0.00104	0.0423
PVDF as processed	0.001041	0.0401
PVDF as processed	0.001042	0.0407
PVDF as processed	0.001043	0.04
PVDF as processed	0.001044	0.0387
PVDF as processed	0.001045	0.0382
PVDF as processed	0.001046	0.0386
PVDF as processed	0.001047	0.0348
PVDF as processed	0.001048	0.0378
PVDF as processed	0.001049	0.0425
PVDF as processed	0.00105	0.0394
PVDF as processed	0.001051	0.0372
PVDF as processed	0.001052	0.0364
PVDF as processed	0.001053	0.0406
PVDF as processed	0.001054	0.0358
PVDF as processed	0.001055	0.0397
PVDF as processed	0.001056	0.0381
PVDF as processed	0.001057	0.0348
PVDF as processed	0.001058	0.0374
PVDF as processed	0.001059	0.0339
PVDF as processed	0.00106	0.0311
PVDF as processed	0.001061	0.0341
PVDF as processed	0.001062	0.0347
PVDF as processed	0.001063	0.0322
PVDF as processed	0.001064	0.0394
PVDF as processed	0.001065	0.0365
PVDF as processed	0.001066	0.0339
PVDF as processed	0.001067	0.0406
PVDF as processed	0.001068	0.0366
PVDF as processed	0.001069	0.0403
PVDF as processed	0.00107	0.036
PVDF as processed	0.001071	0.0359
PVDF as processed	0.001072	0.042
PVDF as processed	0.001073	0.0396
PVDF as processed	0.001074	0.0371
PVDF as processed	0.001075	0.0375
PVDF as processed	0.001076	0.0395
PVDF as processed	0.001077	0.0404
PVDF as processed	0.001078	0.0338
PVDF as processed	0.001079	0.0347
PVDF as processed	0.00108	0.038
PVDF as processed	0.001081	0.0395
PVDF as processed	0.001082	0.0364
PVDF as processed	0.001083	0.036
PVDF as processed	0.001084	0.0345
PVDF as processed	0.001085	0.0332
PVDF as processed	0.001086	0.0275
PVDF as processed	0.001087	0.0319
PVDF as processed	0.001088	0.0396
PVDF as processed	0.001089	0.0367
PVDF as processed	0.00109	0.042
PVDF as processed	0.001091	0.0376
PVDF as processed	0.001092	0.031
PVDF as processed	0.001093	0.0311
PVDF as processed	0.001094	0.0345
PVDF as processed	0.001095	0.0342
PVDF as processed	0.001096	0.0426
PVDF as processed	0.001097	0.0401
PVDF as processed	0.001098	0.0317
PVDF as processed	0.001099	0.0344
PVDF as processed	0.0011	0.0357
PVDF as processed	0.001101	0.0341
PVDF as processed	0.001102	0.0321
PVDF as processed	0.001103	0.0341
PVDF as processed	0.001104	0.0349
PVDF as processed	0.001105	0.0393
PVDF as processed	0.001106	0.0362
PVDF as processed	0.001107	0.0318
PVDF as processed	0.001108	0.0384
PVDF as processed	0.001109	0.0341
PVDF as processed	0.00111	0.0326
PVDF as processed	0.001111	0.0333
PVDF as processed	0.001112	0.0335
PVDF as processed	0.001113	0.0303
PVDF as processed	0.001114	0.0322
PVDF as processed	0.001115	0.0357
PVDF as processed	0.001116	0.0339
PVDF as processed	0.001117	0.0337
PVDF as processed	0.001118	0.0375
PVDF as processed	0.001119	0.034
PVDF as processed	0.00112	0.0367
PVDF as processed	0.001121	0.0371
PVDF as processed	0.001122	0.0302
PVDF as processed	0.001123	0.0343
PVDF as processed	0.001124	0.0275
PVDF as processed	0.001125	0.0397
PVDF as processed	0.001126	0.0359
PVDF as processed	0.001127	0.0351
PVDF as processed	0.001128	0.0401
PVDF as processed	0.001129	0.0376
PVDF as processed	0.00113	0.0378
PVDF as processed	0.001131	0.0333
PVDF as processed	0.001132	0.0327
PVDF as processed	0.001133	0.0306
PVDF as processed	0.001134	0.0405
PVDF as processed	0.001135	0.036
PVDF as processed	0.001136	0.0355
PVDF as processed	0.001137	0.035
PVDF as processed	0.001138	0.0328
PVDF as processed	0.001139	0.0341
PVDF as processed	0.00114	0.0303
PVDF as processed	0.001141	0.0348
PVDF as processed	0.001142	0.0436
PVDF as processed	0.001143	0.0362
PVDF as processed	0.001144	0.0273
PVDF as processed	0.001145	0.0303
PVDF as processed	0.001146	0.0329
PVDF as processed	0.001147	0.0378
PVDF as processed	0.001148	0.0296
PVDF as processed	0.001149	0.0297
PVDF as processed	0.00115	0.0307
PVDF as processed	0.001151	0.0314
PVDF as processed	0.001152	0.0322
PVDF as processed	0.001153	0.0313
PVDF as processed	0.001154	0.0316
PVDF as processed	0.001155	0.0324
PVDF as processed	0.001156	0.0316
PVDF as processed	0.001157	0.0308
PVDF as processed	0.001158	0.0342
PVDF as processed	0.001159	0.0303
PVDF as processed	0.00116	0.0314
PVDF as processed	0.001161	0.0353
PVDF as processed	0.001162	0.0326
PVDF as processed	0.001163	0.0343
PVDF as processed	0.001164	0.0331
PVDF as processed	0.001165	0.0292
PVDF as processed	0.001166	0.0327
PVDF as processed	0.001167	0.031
PVDF as processed	0.001168	0.0302
PVDF as processed	0.001169	0.0344
PVDF as processed	0.00117	0.0303
PVDF as processed	0.001171	0.0358
PVDF as processed	0.001172	0.0336
PVDF as processed	0.001173	0.0316
PVDF as processed	0.001174	0.0239
PVDF as processed	0.001175	0.0282
PVDF as processed	0.001176	0.0305
PVDF as processed	0.001177	0.0296
PVDF as processed	0.001178	0.0297
PVDF as processed	0.001179	0.036
PVDF as processed	0.00118	0.0321
PVDF as processed	0.001181	0.0338
PVDF as processed	0.001182	0.0307
PVDF as processed	0.001183	0.0277
PVDF as processed	0.001184	0.0267
PVDF as processed	0.001185	0.0284
PVDF as processed	0.001186	0.0294
PVDF as processed	0.001187	0.0335
PVDF as processed	0.001188	0.0285
PVDF as processed	0.001189	0.031
PVDF as processed	0.00119	0.0362
PVDF as processed	0.001191	0.0354
PVDF as processed	0.001192	0.0368
PVDF as processed	0.001193	0.0331
PVDF as processed	0.001194	0.0321
PVDF as processed	0.001195	0.0279
PVDF as processed	0.001196	0.0269
PVDF as processed	0.001197	0.0269
PVDF as processed	0.001198	0.0337
PVDF as processed	0.001199	0.0334
PVDF as processed	0.0012	0.0269
PVDF as processed	0.001201	0.0269
PVDF as processed	0.001202	0.0285
PVDF as processed	0.001203	0.0318
PVDF as processed	0.001204	0.027
PVDF as processed	0.001205	0.0269
PVDF as processed	0.001206	0.0343
PVDF as processed	0.001207	0.0326
PVDF as processed	0.001208	0.0327
PVDF as processed	0.001209	0.0254
PVDF as processed	0.00121	0.0291
PVDF as processed	0.001211	0.0305
PVDF as processed	0.001212	0.0345
PVDF as processed	0.001213	0.0322
PVDF as processed	0.001214	0.0292
PVDF as processed	0.001215	0.0254
PVDF as processed	0.001216	0.0251
PVDF as processed	0.001217	0.0284
PVDF as processed	0.001218	0.0322
PVDF as processed	0.001219	0.0335
PVDF as processed	0.00122	0.0274
PVDF as processed	0.001221	0.0326
PVDF as processed	0.001222	0.0281
PVDF as processed	0.001223	0.0379
PVDF as processed	0.001224	0.0375
PVDF as processed	0.001225	0.0308
PVDF as processed	0.001226	0.0276
PVDF as processed	0.001227	0.031
PVDF as processed	0.001228	0.0293
PVDF as processed	0.001229	0.0288
PVDF as processed	0.00123	0.0274
PVDF as processed	0.001231	0.0298
PVDF as processed	0.001232	0.0332
PVDF as processed	0.001233	0.0267
PVDF as processed	0.001234	0.0286
PVDF as processed	0.001235	0.0308
PVDF as processed	0.001236	0.0299
PVDF as processed	0.001237	0.0319
PVDF as processed	0.001238	0.0308
PVDF as processed	0.001239	0.0288
PVDF as processed	0.00124	0.0299
PVDF as processed	0.001241	0.0227
PVDF as processed	0.001242	0.0281
PVDF as processed	0.001243	0.0296
PVDF as processed	0.001244	0.0286
PVDF as processed	0.001245	0.0312
PVDF as processed	0.001246	0.0351
PVDF as processed	0.001247	0.0293
PVDF as processed	0.001248	0.024
PVDF as processed	0.001249	0.0257
PVDF as processed	0.00125	0.028
PVDF as processed	0.001251	0.0296
PVDF as processed	0.001252	0.0248
PVDF as processed	0.001253	0.0271
PVDF as processed	0.001254	0.0295
PVDF as processed	0.001255	0.0295
PVDF as processed	0.001256	0.0279
PVDF as processed	0.001257	0.0287
PVDF as processed	0.001258	0.0261
PVDF as processed	0.001259	0.0297
PVDF as processed	0.00126	0.0249
PVDF as processed	0.001261	0.0244
PVDF as processed	0.001262	0.0262
PVDF as processed	0.001263	0.0332
PVDF as processed	0.001264	0.0272
PVDF as processed	0.001265	0.0238
PVDF as processed	0.001266	0.0275
PVDF as processed	0.001267	0.0247
PVDF as processed	0.001268	0.0269
PVDF as processed	0.001269	0.0308
PVDF as processed	0.00127	0.0249
PVDF as processed	0.001271	0.0257
PVDF as processed	0.001272	0.0276
PVDF as processed	0.001273	0.0273
PVDF as processed	0.001274	0.0244
PVDF as processed	0.001275	0.0282
PVDF as processed	0.001276	0.021
PVDF as processed	0.001277	0.026
PVDF as processed	0.001278	0.0328
PVDF as processed	0.001279	0.0312
PVDF as processed	0.00128	0.0284
PVDF as processed	0.001281	0.0321
PVDF as processed	0.001282	0.0275
PVDF as processed	0.001283	0.0299
PVDF as processed	0.001284	0.0252
PVDF as processed	0.001285	0.033
PVDF as processed	0.001286	0.0301
PVDF as processed	0.001287	0.0331
PVDF as processed	0.001288	0.0234
PVDF as processed	0.001289	0.0255
PVDF as processed	0.00129	0.0289
PVDF as processed	0.001291	0.0295
PVDF as processed	0.001292	0.033
PVDF as processed	0.001293	0.0259
PVDF as processed	0.001294	0.0232
PVDF as processed	0.001295	0.0274
PVDF as processed	0.001296	0.0282
PVDF as processed	0.001297	0.024
PVDF as processed	0.001298	0.0278
PVDF as processed	0.001299	0.0282
PVDF as processed	0.0013	0.0228
PVDF as processed	0.001301	0.023
PVDF as processed	0.001302	0.0228
PVDF as processed	0.001303	0.0286
PVDF as processed	0.001304	0.029
PVDF as processed	0.001305	0.0294
PVDF as processed	0.001306	0.0272
PVDF as processed	0.001307	0.0261
PVDF as processed	0.001308	0.0273
PVDF as processed	0.001309	0.0284
PVDF as processed	0.00131	0.028
PVDF as processed	0.001311	0.0327
PVDF as processed	0.001312	0.0276
PVDF as processed	0.001313	0.0303
PVDF as processed	0.001314	0.0278
PVDF as processed	0.001315	0.026
PVDF as processed	0.001316	0.0284
PVDF as processed	0.001317	0.0267
PVDF as processed	0.001318	0.0208
PVDF as processed	0.001319	0.025
PVDF as processed	0.00132	0.0268
PVDF as processed	0.001321	0.03
PVDF as processed	0.001322	0.0298
PVDF as processed	0.001323	0.0249
PVDF as processed	0.001324	0.0247
PVDF as processed	0.001325	0.029
PVDF as processed	0.001326	0.0286
PVDF as processed	0.001327	0.0281
PVDF as processed	0.001328	0.0271
PVDF as processed	0.001329	0.0271
PVDF as processed	0.00133	0.0263
PVDF as processed	0.001331	0.0198
PVDF as processed	0.001332	0.0295
PVDF as processed	0.001333	0.0291
PVDF as processed	0.001334	0.0263
PVDF as processed	0.001335	0.0244
PVDF as processed	0.001336	0.0269
PVDF as processed	0.001337	0.0222
PVDF as processed	0.001338	0.0262
PVDF as processed	0.001339	0.0249
PVDF as processed	0.00134	0.0274
PVDF as processed	0.001341	0.0253
PVDF as processed	0.001342	0.03
PVDF as processed	0.001343	0.0307
PVDF as processed	0.001344	0.0229
PVDF as processed	0.001345	0.0211
PVDF as processed	0.001346	0.0238
PVDF as processed	0.001347	0.0219
PVDF as processed	0.001348	0.027
PVDF as processed	0.001349	0.0204
PVDF as processed	0.00135	0.0272
PVDF as processed	0.001351	0.0267
PVDF as processed	0.001352	0.0243
PVDF as processed	0.001353	0.0297
PVDF as processed	0.001354	0.0284
PVDF as processed	0.001355	0.0241
PVDF as processed	0.001356	0.0266
PVDF as processed	0.001357	0.0258
PVDF as processed	0.001358	0.0257
PVDF as processed	0.001359	0.0294
PVDF as processed	0.00136	0.0309
PVDF as processed	0.001361	0.0247
PVDF as processed	0.001362	0.0258
PVDF as processed	0.001363	0.0246
PVDF as processed	0.001364	0.0234
PVDF as processed	0.001365	0.0279
PVDF as processed	0.001366	0.0245
PVDF as processed	0.001367	0.0257
PVDF as processed	0.001368	0.0292
PVDF as processed	0.001369	0.0282
PVDF as processed	0.00137	0.0277
PVDF as processed	0.001371	0.0271
PVDF as processed	0.001372	0.0269
PVDF as processed	0.001373	0.0247
PVDF as processed	0.001374	0.0263
PVDF as processed	0.001375	0.0223
PVDF as processed	0.001376	0.0235
PVDF as processed	0.001377	0.0234
PVDF as processed	0.001378	0.0234
PVDF as processed	0.001379	0.0214
PVDF as processed	0.00138	0.0185
PVDF as processed	0.001381	0.0187
PVDF as processed	0.001382	0.0202
PVDF as processed	0.001383	0.022
PVDF as processed	0.001384	0.0241
PVDF as processed	0.001385	0.0265
PVDF as processed	0.001386	0.0211
PVDF as processed	0.001387	0.0181
PVDF as processed	0.001388	0.0171
PVDF as processed	0.001389	0.0253
PVDF as processed	0.00139	0.0224
PVDF as processed	0.001391	0.0171
PVDF as processed	0.001392	0.0246
PVDF as processed	0.001393	0.0259
PVDF as processed	0.001394	0.0242
PVDF as processed	0.001395	0.0253
PVDF as processed	0.001396	0.0205
PVDF as processed	0.001397	0.0254
PVDF as processed	0.001398	0.0201
PVDF as processed	0.001399	0.0248
PVDF as processed	0.0014	0.0259
PVDF as processed	0.001401	0.0202
PVDF as processed	0.001402	0.0213
PVDF as processed	0.001403	0.0234
PVDF as processed	0.001404	0.0244
PVDF as processed	0.001405	0.0227
PVDF as processed	0.001406	0.024
PVDF as processed	0.001407	0.0207
PVDF as processed	0.001408	0.0267
PVDF as processed	0.001409	0.0234
PVDF as processed	0.00141	0.0223
PVDF as processed	0.001411	0.021
PVDF as processed	0.001412	0.0217
PVDF as processed	0.001413	0.0252
PVDF as processed	0.001414	0.0219
PVDF as processed	0.001415	0.0202
PVDF as processed	0.001416	0.0232
PVDF as processed	0.001417	0.0241
PVDF as processed	0.001418	0.0247
PVDF as processed	0.001419	0.0224
PVDF as processed	0.00142	0.0286
PVDF as processed	0.001421	0.0226
PVDF as processed	0.001422	0.0206
PVDF as processed	0.001423	0.0205
PVDF as processed	0.001424	0.0248
PVDF as processed	0.001425	0.019
PVDF as processed	0.001426	0.0243
PVDF as processed	0.001427	0.0236
PVDF as processed	0.001428	0.0217
PVDF as processed	0.001429	0.0207
PVDF as processed	0.00143	0.0243
PVDF as processed	0.001431	0.0245
PVDF as processed	0.001432	0.0252
PVDF as processed	0.001433	0.0238
PVDF as processed	0.001434	0.0192
PVDF as processed	0.001435	0.0232
PVDF as processed	0.001436	0.0269
PVDF as processed	0.001437	0.0249
PVDF as processed	0.001438	0.0224
PVDF as processed	0.001439	0.0236
PVDF as processed	0.00144	0.0169
PVDF as processed	0.001441	0.0234
PVDF as processed	0.001442	0.0232
PVDF as processed	0.001443	0.0276
PVDF as processed	0.001444	0.0238
PVDF as processed	0.001445	0.0248
PVDF as processed	0.001446	0.0229
PVDF as processed	0.001447	0.025
PVDF as processed	0.001448	0.0233
PVDF as processed	0.001449	0.0192
PVDF as processed	0.00145	0.0243
PVDF as processed	0.001451	0.0238
PVDF as processed	0.001452	0.0228
PVDF as processed	0.001453	0.0223
PVDF as processed	0.001454	0.0182
PVDF as processed	0.001455	0.0163
PVDF as processed	0.001456	0.0191
PVDF as processed	0.001457	0.0207
PVDF as processed	0.001458	0.024
PVDF as processed	0.001459	0.0257
PVDF as processed	0.00146	0.0236
PVDF as processed	0.001461	0.0184
PVDF as processed	0.001462	0.0247
PVDF as processed	0.001463	0.0204
PVDF as processed	0.001464	0.0208
PVDF as processed	0.001465	0.0224
PVDF as processed	0.001466	0.0242
PVDF as processed	0.001467	0.0187
PVDF as processed	0.001468	0.0208
PVDF as processed	0.001469	0.0185
PVDF as processed	0.00147	0.0221
PVDF as processed	0.001471	0.0193
PVDF as processed	0.001472	0.0223
PVDF as processed	0.001473	0.0224
PVDF as processed	0.001474	0.0241
PVDF as processed	0.001475	0.0204
PVDF as processed	0.001476	0.0222
PVDF as processed	0.001477	0.022
PVDF as processed	0.001478	0.0213
PVDF as processed	0.001479	0.0167
PVDF as processed	0.00148	0.0163
PVDF as processed	0.001481	0.0187
PVDF as processed	0.001482	0.0255
PVDF as processed	0.001483	0.0226
PVDF as processed	0.001484	0.0196
PVDF as processed	0.001485	0.0195
PVDF as processed	0.001486	0.0194
PVDF as processed	0.001487	0.0229
PVDF as processed	0.001488	0.0205
PVDF as processed	0.001489	0.0203
PVDF as processed	0.00149	0.0263
PVDF as processed	0.001491	0.0262
PVDF as processed	0.001492	0.0227
PVDF as processed	0.001493	0.0192
PVDF as processed	0.001494	0.0192
PVDF as processed	0.001495	0.0228
PVDF as processed	0.001496	0.019
PVDF as processed	0.001497	0.0196
PVDF as processed	0.001498	0.0204
PVDF as processed	0.001499	0.0176
PVDF as processed	0.0015	0.0254
PVDF as processed	0.001501	0.0227
PVDF as processed	0.001502	0.0233
PVDF as processed	0.001503	0.0221
PVDF as processed	0.001504	0.0227
PVDF as processed	0.001505	0.0139
PVDF as processed	0.001506	0.0158
PVDF as processed	0.001507	0.0227
PVDF as processed	0.001508	0.0213
PVDF as processed	0.001509	0.0276
PVDF as processed	0.00151	0.0203
PVDF as processed	0.001511	0.014
PVDF as processed	0.001512	0.0219
PVDF as processed	0.001513	0.0216
PVDF as processed	0.001514	0.0258
PVDF as processed	0.001515	0.0247
PVDF as processed	0.001516	0.0199
PVDF as processed	0.001517	0.0211
PVDF as processed	0.001518	0.0204
PVDF as processed	0.001519	0.0176
PVDF as processed	0.00152	0.0209
PVDF as processed	0.001521	0.018
PVDF as processed	0.001522	0.0172
PVDF as processed	0.001523	0.0249
PVDF as processed	0.001524	0.0247
PVDF as processed	0.001525	0.0144
PVDF as processed	0.001526	0.022
PVDF as processed	0.001527	0.0191
PVDF as processed	0.001528	0.0199
PVDF as processed	0.001529	0.0205
PVDF as processed	0.00153	0.0121
PVDF as processed	0.001531	0.0207
PVDF as processed	0.001532	0.0243
PVDF as processed	0.001533	0.022
PVDF as processed	0.001534	0.0162
PVDF as processed	0.001535	0.0225
PVDF as processed	0.001536	0.0167
PVDF as processed	0.001537	0.0201
PVDF as processed	0.001538	0.0196
PVDF as processed	0.001539	0.016
PVDF as processed	0.00154	0.0194
PVDF as processed	0.001541	0.0192
PVDF as processed	0.001542	0.0174
PVDF as processed	0.001543	0.017
PVDF as processed	0.001544	0.014
PVDF as processed	0.001545	0.0187
PVDF as processed	0.001546	0.0185
PVDF as processed	0.001547	0.0162
PVDF as processed	0.001548	0.0187
PVDF as processed	0.001549	0.0208
PVDF as processed	0.00155	0.0189
PVDF as processed	0.001551	0.0182
PVDF as processed	0.001552	0.0207
PVDF as processed	0.001553	0.0135
PVDF as processed	0.001554	0.0171
PVDF as processed	0.001555	0.0215
PVDF as processed	0.001556	0.0192
PVDF as processed	0.001557	0.0193
PVDF as processed	0.001558	0.0183
PVDF as processed	0.001559	0.0161
PVDF as processed	0.00156	0.022
PVDF as processed	0.001561	0.0226
PVDF as processed	0.001562	0.0102
PVDF as processed	0.001563	0.0166
PVDF as processed	0.001564	0.0207
PVDF as processed	0.001565	0.0168
PVDF as processed	0.001566	0.0144
PVDF as processed	0.001567	0.0183
PVDF as processed	0.001568	0.0159
PVDF as processed	0.001569	0.0187
PVDF as processed	0.00157	0.0171
PVDF as processed	0.001571	0.0163
PVDF as processed	0.001572	0.018
PVDF as processed	0.001573	0.0175
PVDF as processed	0.001574	0.0221
PVDF as processed	0.001575	0.0177
PVDF as processed	0.001576	0.0222
PVDF as processed	0.001577	0.0206
PVDF as processed	0.001578	0.0158
PVDF as processed	0.001579	0.0168
PVDF as processed	0.00158	0.0215
PVDF as processed	0.001581	0.0203
PVDF as processed	0.001582	0.0146
PVDF as processed	0.001583	0.019
PVDF as processed	0.001584	0.0215
PVDF as processed	0.001585	0.0112
PVDF as processed	0.001586	0.0189
PVDF as processed	0.001587	0.0159
PVDF as processed	0.001588	0.0159
PVDF as processed	0.001589	0.0138
PVDF as processed	0.00159	0.0199
PVDF as processed	0.001591	0.0209
PVDF as processed	0.001592	0.0168
PVDF as processed	0.001593	0.0161
PVDF as processed	0.001594	0.0142
PVDF as processed	0.001595	0.0148
PVDF as processed	0.001596	0.0169
PVDF as processed	0.001597	0.016
PVDF as processed	0.001598	0.0169
PVDF as processed	0.001599	0.0186
PVDF as processed	0.0016	0.0141
PVDF as processed	0.001601	0.0171
PVDF as processed	0.001602	0.0199
PVDF as processed	0.001603	0.0175
PVDF as processed	0.001604	0.0206
PVDF as processed	0.001605	0.0192
PVDF as processed	0.001606	0.0216
PVDF as processed	0.001607	0.0173
PVDF as processed	0.001608	0.0164
PVDF as processed	0.001609	0.0188
PVDF as processed	0.00161	0.0162
PVDF as processed	0.001611	0.0158
PVDF as processed	0.001612	0.0192
PVDF as processed	0.001613	0.0172
PVDF as processed	0.001614	0.0194
PVDF as processed	0.001615	0.0161
PVDF as processed	0.001616	0.0186
PVDF as processed	0.001617	0.0203
PVDF as processed	0.001618	0.0166
PVDF as processed	0.001619	0.0135
PVDF as processed	0.00162	0.0158
PVDF as processed	0.001621	0.0181
PVDF as processed	0.001622	0.0203
PVDF as processed	0.001623	0.0171
PVDF as processed	0.001624	0.0172
PVDF as processed	0.001625	0.0118
PVDF as processed	0.001626	0.018
PVDF as processed	0.001627	0.0209
PVDF as processed	0.001628	0.0213
PVDF as processed	0.001629	0.0221
PVDF as processed	0.00163	0.0195
PVDF as processed	0.001631	0.0165
PVDF as processed	0.001632	0.0178
PVDF as processed	0.001633	0.0172
PVDF as processed	0.001634	0.0158
PVDF as processed	0.001635	0.0193
PVDF as processed	0.001636	0.0236
PVDF as processed	0.001637	0.015
PVDF as processed	0.001638	0.0211
PVDF as processed	0.001639	0.0189
PVDF as processed	0.00164	0.0206
PVDF as processed	0.001641	0.016
PVDF as processed	0.001642	0.0127
PVDF as processed	0.001643	0.0176
PVDF as processed	0.001644	0.0188
PVDF as processed	0.001645	0.0155
PVDF as processed	0.001646	0.0158
PVDF as processed	0.001647	0.0237
PVDF as processed	0.001648	0.0223
PVDF as processed	0.001649	0.0214
PVDF as processed	0.00165	0.0175
PVDF as processed	0.001651	0.0149
PVDF as processed	0.001652	0.0149
PVDF as processed	0.001653	0.0131
PVDF as processed	0.001654	0.0154
PVDF as processed	0.001655	0.016
PVDF as processed	0.001656	0.0234
PVDF as processed	0.001657	0.0132
PVDF as processed	0.001658	0.0219
PVDF as processed	0.001659	0.0221
PVDF as processed	0.00166	0.0197
PVDF as processed	0.001661	0.0091
PVDF as processed	0.001662	0.0148
PVDF as processed	0.001663	0.0141
PVDF as processed	0.001664	0.0155
PVDF as processed	0.001665	0.0153
PVDF as processed	0.001666	0.01
PVDF as processed	0.001667	0.0138
PVDF as processed	0.001668	0.0196
PVDF as processed	0.001669	0.014
PVDF as processed	0.00167	0.0147
PVDF as processed	0.001671	0.0184
PVDF as processed	0.001672	0.0152
PVDF as processed	0.001673	0.0201
PVDF as processed	0.001674	0.0199
PVDF as processed	0.001675	0.0136
PVDF as processed	0.001676	0.0164
PVDF as processed	0.001677	0.0144
PVDF as processed	0.001678	0.0185
PVDF as processed	0.001679	0.0182
PVDF as processed	0.00168	0.0174
PVDF as processed	0.001681	0.0173
PVDF as processed	0.001682	0.016
PVDF as processed	0.001683	0.0156
PVDF as processed	0.001684	0.0133
PVDF as processed	0.001685	0.0175
PVDF as processed	0.001686	0.0194
PVDF as processed	0.001687	0.0168
PVDF as processed	0.001688	0.014
PVDF as processed	0.001689	0.0118
PVDF as processed	0.00169	0.0107
PVDF as processed	0.001691	0.013
PVDF as processed	0.001692	0.0143
PVDF as processed	0.001693	0.0141
PVDF as processed	0.001694	0.0136
PVDF as processed	0.001695	0.0157
PVDF as processed	0.001696	0.0158
PVDF as processed	0.001697	0.0124
PVDF as processed	0.001698	0.0118
PVDF as processed	0.001699	0.0167
PVDF as processed	0.0017	0.0127
PVDF as processed	0.001701	0.0179
PVDF as processed	0.001702	0.0115
PVDF as processed	0.001703	0.0143
PVDF as processed	0.001704	0.0124
PVDF as processed	0.001705	0.0175
PVDF as processed	0.001706	0.0088
PVDF as processed	0.001707	0.0152
PVDF as processed	0.001708	0.0115
PVDF as processed	0.001709	0.0111
PVDF as processed	0.00171	0.0149
PVDF as processed	0.001711	0.0184
PVDF as processed	0.001712	0.0123
PVDF as processed	0.001713	0.0174
PVDF as processed	0.001714	0.0189
PVDF as processed	0.001715	0.0161
PVDF as processed	0.001716	0.0126
PVDF as processed	0.001717	0.0182
PVDF as processed	0.001718	0.018
PVDF as processed	0.001719	0.0148
PVDF as processed	0.00172	0.014
PVDF as processed	0.001721	0.0163
PVDF as processed	0.001722	0.0145
PVDF as processed	0.001723	0.015
PVDF as processed	0.001724	0.0187
PVDF as processed	0.001725	0.0187
PVDF as processed	0.001726	0.0165
PVDF as processed	0.001727	0.0138
PVDF as processed	0.001728	0.0177
PVDF as processed	0.001729	0.0156
PVDF as processed	0.00173	0.0142
PVDF as processed	0.001731	0.0125
PVDF as processed	0.001732	0.0144
PVDF as processed	0.001733	0.0125
PVDF as processed	0.001734	0.0169
PVDF as processed	0.001735	0.0158
PVDF as processed	0.001736	0.0167
PVDF as processed	0.001737	0.0094
PVDF as processed	0.001738	0.0139
PVDF as processed	0.001739	0.0214
PVDF as processed	0.00174	0.0179
PVDF as processed	0.001741	0.0195
PVDF as processed	0.001742	0.0194
PVDF as processed	0.001743	0.0166
PVDF as processed	0.001744	0.0114
PVDF as processed	0.001745	0.0141
PVDF as processed	0.001746	0.0176
PVDF as processed	0.001747	0.0153
PVDF as processed	0.001748	0.0155
PVDF as processed	0.001749	0.0111
PVDF as processed	0.00175	0.0056
PVDF as processed	0.001751	0.0154
PVDF as processed	0.001752	0.0152
PVDF as processed	0.001753	0.0136
PVDF as processed	0.001754	0.0186
PVDF as processed	0.001755	0.0188
PVDF as processed	0.001756	0.0142
PVDF as processed	0.001757	0.0105
PVDF as processed	0.001758	0.0121
PVDF as processed	0.001759	0.0138
PVDF as processed	0.00176	0.014
PVDF as processed	0.001761	0.014
PVDF as processed	0.001762	0.0102
PVDF as processed	0.001763	0.014
PVDF as processed	0.001764	0.0141
PVDF as processed	0.001765	0.0128
PVDF as processed	0.001766	0.0189
PVDF as processed	0.001767	0.0162
PVDF as processed	0.001768	0.0181
PVDF as processed	0.001769	0.0193
PVDF as processed	0.00177	0.0124
PVDF as processed	0.001771	0.0135
PVDF as processed	0.001772	0.0132
PVDF as processed	0.001773	0.0148
PVDF as processed	0.001774	0.0171
PVDF as processed	0.001775	0.0119
PVDF as processed	0.001776	0.0141
PVDF as processed	0.001777	0.0134
PVDF as processed	0.001778	0.0104
PVDF as processed	0.001779	0.0135
PVDF as processed	0.00178	0.0164
PVDF as processed	0.001781	0.0143
PVDF as processed	0.001782	0.0133
PVDF as processed	0.001783	0.0134
PVDF as processed	0.001784	0.0095
PVDF as processed	0.001785	0.0138
PVDF as processed	0.001786	0.0148
PVDF as processed	0.001787	0.0154
PVDF as processed	0.001788	0.012
PVDF as processed	0.001789	0.0165
PVDF as processed	0.00179	0.0204
PVDF as processed	0.001791	0.0133
PVDF as processed	0.001792	0.0154
PVDF as processed	0.001793	0.0133
PVDF as processed	0.001794	0.0124
PVDF as processed	0.001795	0.0165
PVDF as processed	0.001796	0.0234
PVDF as processed	0.001797	0.0104
PVDF as processed	0.001798	0.0093
PVDF as processed	0.001799	0.0085
PVDF as processed	0.0018	0.0063
PVDF as processed	0.001801	0.0172
PVDF as processed	0.001802	0.016
PVDF as processed	0.001803	0.0119
PVDF as processed	0.001804	0.0132
PVDF as processed	0.001805	0.0111
PVDF as processed	0.001806	0.0102
PVDF as processed	0.001807	0.0132
PVDF as processed	0.001808	0.016
PVDF as processed	0.001809	0.0133
PVDF as processed	0.00181	0.0141
PVDF as processed	0.001811	0.0168
PVDF as processed	0.001812	0.0201
PVDF as processed	0.001813	0.0141
PVDF as processed	0.001814	0.0148
PVDF as processed	0.001815	0.01
PVDF as processed	0.001816	0.0082
PVDF as processed	0.001817	0.0119
PVDF as processed	0.001818	0.0109
PVDF as processed	0.001819	0.0128
PVDF as processed	0.00182	0.0099
PVDF as processed	0.001821	0.0152
PVDF as processed	0.001822	0.013
PVDF as processed	0.001823	0.01
PVDF as processed	0.001824	0.0151
PVDF as processed	0.001825	0.0095
PVDF as processed	0.001826	0.0131
PVDF as processed	0.001827	0.0155
PVDF as processed	0.001828	0.0164
PVDF as processed	0.001829	0.0113
PVDF as processed	0.00183	0.0131
PVDF as processed	0.001831	0.0122
PVDF as processed	0.001832	0.0167
PVDF as processed	0.001833	0.0144
PVDF as processed	0.001834	0.0152
PVDF as processed	0.001835	0.0134
PVDF as processed	0.001836	0.0136
PVDF as processed	0.001837	0.0122
PVDF as processed	0.001838	0.012
PVDF as processed	0.001839	0.011
PVDF as processed	0.00184	0.0154
PVDF as processed	0.001841	0.0094
PVDF as processed	0.001842	0.0091
PVDF as processed	0.001843	0.0057
PVDF as processed	0.001844	0.0088
PVDF as processed	0.001845	0.0167
PVDF as processed	0.001846	0.0146
PVDF as processed	0.001847	0.0161
PVDF as processed	0.001848	0.0086
PVDF as processed	0.001849	0.0173
PVDF as processed	0.00185	0.0149
PVDF as processed	0.001851	0.0107
PVDF as processed	0.001852	0.0091
PVDF as processed	0.001853	0.0098
PVDF as processed	0.001854	0.0091
PVDF as processed	0.001855	0.0105
PVDF as processed	0.001856	0.0111
PVDF as processed	0.001857	0.0121
PVDF as processed	0.001858	0.0095
PVDF as processed	0.001859	0.0113
PVDF as processed	0.00186	0.0107
PVDF as processed	0.001861	0.0128
PVDF as processed	0.001862	0.016
PVDF as processed	0.001863	0.0085
PVDF as processed	0.001864	0.0107
PVDF as processed	0.001865	0.0063
PVDF as processed	0.001866	0.0146
PVDF as processed	0.001867	0.0175
PVDF as processed	0.001868	0.01
PVDF as processed	0.001869	0.0115
PVDF as processed	0.00187	0.0131
PVDF as processed	0.001871	0.0156
PVDF as processed	0.001872	0.0165
PVDF as processed	0.001873	0.0203
PVDF as processed	0.001874	0.0124
PVDF as processed	0.001875	0.0147
PVDF as processed	0.001876	0.0086
PVDF as processed	0.001877	0.0103
PVDF as processed	0.001878	0.0183
PVDF as processed	0.001879	0.0136
PVDF as processed	0.00188	0.0126
PVDF as processed	0.001881	0.0097
PVDF as processed	0.001882	0.017
PVDF as processed	0.001883	0.0147
PVDF as processed	0.001884	0.0162
PVDF as processed	0.001885	0.0127
PVDF as processed	0.001886	0.0104
PVDF as processed	0.001887	0.0066
PVDF as processed	0.001888	0.0123
PVDF as processed	0.001889	0.0148
PVDF as processed	0.00189	0.0129
PVDF as processed	0.001891	0.0145
PVDF as processed	0.001892	0.0185
PVDF as processed	0.001893	0.0127
PVDF as processed	0.001894	0.0134
PVDF as processed	0.001895	0.0112
PVDF as processed	0.001896	0.0122
PVDF as processed	0.001897	0.0141
PVDF as processed	0.001898	0.0142
PVDF as processed	0.001899	0.015
PVDF as processed	0.0019	0.0107
PVDF as processed	0.001901	0.0079
PVDF as processed	0.001902	0.0145
PVDF as processed	0.001903	0.0096
PVDF as processed	0.001904	0.0126
PVDF as processed	0.001905	0.0114
PVDF as processed	0.001906	0.0085
PVDF as processed	0.001907	0.0145
PVDF as processed	0.001908	0.013
PVDF as processed	0.001909	0.0168
PVDF as processed	0.00191	0.0144
PVDF as processed	0.001911	0.012
PVDF as processed	0.001912	0.0124
PVDF as processed	0.001913	0.0111
PVDF as processed	0.001914	0.0091
PVDF as processed	0.001915	0.0133
PVDF as processed	0.001916	0.0109
PVDF as processed	0.001917	0.0135
PVDF as processed	0.001918	0.0103
PVDF as processed	0.001919	0.0087
PVDF as processed	0.00192	0.0097
PVDF as processed	0.001921	0.016
PVDF as processed	0.001922	0.0167
PVDF as processed	0.001923	0.0125
PVDF as processed	0.001924	0.0144
PVDF as processed	0.001925	0.0103
PVDF as processed	0.001926	0.0157
PVDF as processed	0.001927	0.0136
PVDF as processed	0.001928	0.012
PVDF as processed	0.001929	0.007
PVDF as processed	0.00193	0.0132
PVDF as processed	0.001931	0.0145
PVDF as processed	0.001932	0.0168
PVDF as processed	0.001933	0.0123
PVDF as processed	0.001934	0.0087
PVDF as processed	0.001935	0.0082
PVDF as processed	0.001936	0.0099
PVDF as processed	0.001937	0.0139
PVDF as processed	0.001938	0.0127
PVDF as processed	0.001939	0.0105
PVDF as processed	0.00194	0.0126
PVDF as processed	0.001941	0.014
PVDF as processed	0.001942	0.0084
PVDF as processed	0.001943	0.018
PVDF as processed	0.001944	0.0109
PVDF as processed	0.001945	0.0144
PVDF as processed	0.001946	0.018
PVDF as processed	0.001947	0.0082
PVDF as processed	0.001948	0.0091
PVDF as processed	0.001949	0.011
PVDF as processed	0.00195	0.0101
PVDF as processed	0.001951	0.0048
PVDF as processed	0.001952	0.0079
PVDF as processed	0.001953	0.0103
PVDF as processed	0.001954	0.0148
PVDF as processed	0.001955	0.009
PVDF as processed	0.001956	0.0104
PVDF as processed	0.001957	0.0133
PVDF as processed	0.001958	0.0095
PVDF as processed	0.001959	0.0115
PVDF as processed	0.00196	0.0114
PVDF as processed	0.001961	0.01
PVDF as processed	0.001962	0.0092
PVDF as processed	0.001963	0.0153
PVDF as processed	0.001964	0.0158
PVDF as processed	0.001965	0.0118
PVDF as processed	0.001966	0.0085
PVDF as processed	0.001967	0.0127
PVDF as processed	0.001968	0.0147
PVDF as processed	0.001969	0.0082
PVDF as processed	0.00197	0.0113
PVDF as processed	0.001971	0.015
PVDF as processed	0.001972	0.0143
PVDF as processed	0.001973	0.0102
PVDF as processed	0.001974	0.0083
PVDF as processed	0.001975	0.0123
PVDF as processed	0.001976	0.0178
PVDF as processed	0.001977	0.0062
PVDF as processed	0.001978	0.0158
PVDF as processed	0.001979	0.0097
PVDF as processed	0.00198	0.0112
PVDF as processed	0.001981	0.0076
PVDF as processed	0.001982	0.011
PVDF as processed	0.001983	0.01
PVDF as processed	0.001984	0.0147
PVDF as processed	0.001985	0.0088
PVDF as processed	0.001986	0.0075
PVDF as processed	0.001987	0.0042
PVDF as processed	0.001988	0.0105
PVDF as processed	0.001989	0.0148
PVDF as processed	0.00199	0.0127
PVDF as processed	0.001991	0.0153
PVDF as processed	0.001992	0.0118
PVDF as processed	0.001993	0.011
PVDF as processed	0.001994	0.0108
PVDF as processed	0.001995	0.0156
PVDF as processed	0.001996	0.0124
PVDF as processed	0.001997	0.0126
PVDF as processed	0.001998	0.0144
PVDF as processed	0.001999	0.0138
PVDF as processed	0.002	0.0098
PVDF as processed	0.002001	0.013
PVDF as processed	0.002002	0.0152
PVDF as processed	0.002003	0.0147
PVDF as processed	0.002004	0.0069
PVDF as processed	0.002005	0.0176
PVDF as processed	0.002006	0.0126
PVDF as processed	0.002007	0.0128
PVDF as processed	0.002008	0.0083
PVDF as processed	0.002009	0.0119
PVDF as processed	0.00201	0.0105
PVDF as processed	0.002011	0.0099
PVDF as processed	0.002012	0.0148
PVDF as processed	0.002013	0.0088
PVDF as processed	0.002014	0.011
PVDF as processed	0.002015	0.0098
PVDF as processed	0.002016	0.0097
PVDF as processed	0.002017	0.014
PVDF as processed	0.002018	0.009
[truncated: 18,488 more rows]
